# Supplementary material for: Synthesis of Novel Benzenesulfonamide-Bearing Functionalized Imidazole Derivatives as Novel Candidates Targeting Multidrug-Resistant Mycobacterium abscessus Complex
Source: Microorganisms. 2023 Apr 3;11(4):935. doi: 10.3390/microorganisms11040935 (PMC10145568; doi:10.3390/microorganisms11040935)
Supplement: Supplementary file 1 [file microorganisms-11-00935-s001.zip]

Archive with 1 entries (1 files):
- microorganisms-2292414-SI.pdf
